# Supplementary material for: Assessing the Influence of HGT on the Evolution of Stress Responses in Microbial Communities from Shark Bay, Western Australia
Source: Genes (Basel). 2023 Dec 1;14(12):2168. doi: 10.3390/genes14122168 (PMC10742547; doi:10.3390/genes14122168)
Supplement: Supplementary file 1 [file genes-14-02168-s001.zip]

Archive with 4 entries (4 files):
- Figure_S1.png
- Figure_S2.png
- Table_S1.xlsx
- Table_S2.xlsx
