# Supplementary material for: Assessing the Influence of HGT on the Evolution of Stress Responses in Microbial Communities from Shark Bay, Western Australia
Source: Genes (Basel). 2023 Dec 1;14(12):2168. doi: 10.3390/genes14122168 (PMC10742547; doi:10.3390/genes14122168)
Supplement: Supplementary file 1 [file genes-14-02168-s001.zip › Table_S1.xlsx]

## Sheet: Sheet1
MAG donor/recipient #1 (as predicted by MetaCHIP)	MAG donor/recipient #1 phylum/class (Proteobacteria)	MAG donor/recipient #2 (as predicted by MetaCHIP)	MAG donor/recipient #2 phylum/class (Proteobacteria)	Stress-related gene identified as horizontally transferred	Stress classification
SB_biofilm_MAG_24_00044	Alphaproteobacteria	SB_biofilm_MAG_59_05516	Myxococcota	Arsenate reductase	Heavy Metal Toxicity
SB_biofilm_MAG_57_02219	Alphaproteobacteria	SB_biofilm_MAG_59_05516	Myxococcota	Arsenate reductase	Heavy Metal Toxicity
SB_biofilm_MAG_79_00740	Alphaproteobacteria	SB_biofilm_MAG_59_05516	Myxococcota	Arsenate reductase	Heavy Metal Toxicity
SB_biofilm_MAG_44_00555	Gammaproteobacteria	SB_biofilm_MAG_21_01768	Alphaproteobacteria	Arsenical-resistance protein Acr3/Arsenite Efflux Permeases (Acr3)	Heavy Metal Toxicity
SB_biofilm_MAG_48_05031	Myxococcota	SB_biofilm_MAG_28_02482	Myxococcota	Arsenical-resistance protein Acr3/Arsenite Efflux Permeases (Acr3)	Heavy Metal Toxicity
SB_biofilm_MAG_59_03317	Myxococcota	SB_biofilm_MAG_28_02482	Myxococcota	Arsenical-resistance protein Acr3/Arsenite Efflux Permeases (Acr3)	Heavy Metal Toxicity
SB_biofilm_MAG_65_03815	Gammaproteobacteria	SB_biofilm_MAG_43_05091	Myxococcota	Arsenical-resistance protein Acr3/Arsenite Efflux Permeases (Acr3)	Heavy Metal Toxicity
SB_biofilm_MAG_75_02360	Alphaproteobacteria	SB_biofilm_MAG_28_00196	Myxococcota	Bacitracin export ATP-binding protein BceA	Antitoxicity/ Antibiotic resistance
SB_biofilm_MAG_27_01083	Alphaproteobacteria	SB_biofilm_MAG_20_02703	Gammaproteobacteria	Bacterioferritin	Nutrient limitation
SB_biofilm_MAG_11_03758	Bacteroidetes	SB_biofilm_MAG_17_06994	Chloroflexi	Catalase-peroxidase	Oxidative Stress
SB_biofilm_MAG_16_02273	Alphaproteobacteria	SB_biofilm_MAG_28_03196	Myxococcota	Catalase-peroxidase	Oxidative Stress
SB_biofilm_MAG_41_00083	Gammaproteobacteria	SB_biofilm_MAG_67_01598	Alphaproteobacteria	Catalase-peroxidase	Oxidative Stress
SB_biofilm_MAG_46_00795	Bacteroidetes	SB_biofilm_MAG_30_03543	BRC1	Catalase-peroxidase	Oxidative Stress
SB_biofilm_MAG_48_03952	Myxococcota	SB_biofilm_MAG_28_03196	Myxococcota	Catalase-peroxidase	Oxidative Stress
SB_biofilm_MAG_55_00125	Bacteroidetes	SB_biofilm_MAG_17_06994	Chloroflexi	Catalase-peroxidase	Oxidative Stress
SB_biofilm_MAG_56_01687	Bacteroidetes	SB_biofilm_MAG_10_02241	Cyanobacteria	Catalase-peroxidase	Oxidative Stress
SB_biofilm_MAG_57_00655	Alphaproteobacteria	SB_biofilm_MAG_28_03196	Myxococcota	Catalase-peroxidase	Oxidative Stress
SB_biofilm_MAG_65_00164	Gammaproteobacteria	SB_biofilm_MAG_78_00991	Verrucomicrobia	Catalase-peroxidase	Oxidative Stress
SB_biofilm_MAG_68_00181	Gammaproteobacteria	SB_biofilm_MAG_30_03543	BRC1	Catalase-peroxidase	Oxidative Stress
SB_biofilm_MAG_76_03057	Planctomycetes	SB_biofilm_MAG_53_04010	Planctomycetes	Catalase-peroxidase	Oxidative Stress
SB_biofilm_MAG_84_01710	Bacteroidetes	SB_biofilm_MAG_10_02241	Cyanobacteria	Catalase-peroxidase	Oxidative Stress
SB_biofilm_MAG_35_02075	Alphaproteobacteria	SB_biofilm_MAG_30_03543	BRC1	Catalase-peroxidase 1	Oxidative Stress
SB_biofilm_MAG_66_02461	Planctomycetes	SB_biofilm_MAG_48_03658	Myxococcota	Chaperone protein ClpB	Heat Shock
SB_biofilm_MAG_75_00321	Alphaproteobacteria	SB_biofilm_MAG_20_02772	Gammaproteobacteria	DNA protection during starvation protein	Nutrient limitation
SB_biofilm_MAG_18_00054	Verrucomicrobia	SB_biofilm_MAG_26_00219	Planctomycetes	Efflux pump membrane transporter BepE	Antitoxicity/ Antibiotic resistance
SB_biofilm_MAG_54_01559	Cyanobacteria	SB_biofilm_MAG_43_01502	Myxococcota	Glutaredoxin 4	Oxidative Stress
SB_biofilm_MAG_27_01679	Alphaproteobacteria	SB_biofilm_MAG_54_02755	Cyanobacteria	Glycine betaine-binding periplasmic protein	Osmotic Stress
SB_biofilm_MAG_65_03493	Gammaproteobacteria	SB_biofilm_MAG_24_03616	Alphaproteobacteria	Glycine betaine/proline/choline transporter	Osmotic Stress
SB_biofilm_MAG_27_03105	Alphaproteobacteria	SB_biofilm_MAG_18_01730	Verrucomicrobia	Glycine cleavage system H protein	Osmotic Stress
SB_biofilm_MAG_25_01622	Alphaproteobacteria	SB_biofilm_MAG_59_01883	Myxococcota	Glycine/sarcosine N-methyltransferase	Osmotic Stress
SB_biofilm_MAG_61_01021	Verrucomicrobia	SB_biofilm_MAG_66_02554	Planctomycetes	Glycine/sarcosine N-methyltransferase	Osmotic Stress
SB_biofilm_MAG_66_02554	Planctomycetes	SB_biofilm_MAG_28_04178	Myxococcota	Glycine/sarcosine N-methyltransferase	Osmotic Stress
SB_biofilm_MAG_8_00830	Verrucomicrobia	SB_biofilm_MAG_54_02053	Cyanobacteria	Glycine/sarcosine N-methyltransferase	Osmotic Stress
SB_biofilm_MAG_9_00748	Verrucomicrobia	SB_biofilm_MAG_66_02554	Planctomycetes	Glycine/sarcosine N-methyltransferase	Osmotic Stress
SB_biofilm_MAG_16_03134	Alphaproteobacteria	SB_biofilm_MAG_43_03684	Myxococcota	Lactoylglutathione lyase	Antitoxicity/ Antibiotic resistance
SB_biofilm_MAG_22_01256	Alphaproteobacteria	SB_biofilm_MAG_71_01222	Hydrogenedentes	Lactoylglutathione lyase	Antitoxicity/ Antibiotic resistance
SB_biofilm_MAG_41_02646	Gammaproteobacteria	SB_biofilm_MAG_71_01222	Hydrogenedentes	Lactoylglutathione lyase	Antitoxicity/ Antibiotic resistance
SB_biofilm_MAG_43_03684	Myxococcota	SB_biofilm_MAG_28_04898	Myxococcota	Lactoylglutathione lyase	Antitoxicity/ Antibiotic resistance
SB_biofilm_MAG_67_02958	Alphaproteobacteria	SB_biofilm_MAG_71_01222	Hydrogenedentes	Lactoylglutathione lyase	Antitoxicity/ Antibiotic resistance
SB_biofilm_MAG_75_02674	Alphaproteobacteria	SB_biofilm_MAG_71_01222	Hydrogenedentes	Lactoylglutathione lyase	Antitoxicity/ Antibiotic resistance
SB_biofilm_MAG_84_01852	Bacteroidetes	SB_biofilm_MAG_43_01499	Myxococcota	Multidrug resistance protein MdtB	Antitoxicity/ Antibiotic resistance
SB_biofilm_MAG_52_03228	Verrucomicrobia	SB_biofilm_MAG_37_03812	Planctomycetes	N-acetylgalactosamine-6-O-sulfatase	EPS-related
SB_biofilm_MAG_61_03004	Verrucomicrobia	SB_biofilm_MAG_67_00727	Alphaproteobacteria	N-acetylgalactosamine-6-O-sulfatase	EPS-related
SB_biofilm_MAG_37_00894	Planctomycetes	SB_biofilm_MAG_54_01592	Cyanobacteria	N-ethylmaleimide reductase	Antitoxicity/ Antibiotic resistance
SB_biofilm_MAG_16_03309	Alphaproteobacteria	SB_biofilm_MAG_71_02094	Hydrogenedentes	Nitrogen regulatory protein P-II	Nitrogen sensing
SB_biofilm_MAG_18_00587	Verrucomicrobia	SB_biofilm_MAG_28_03257	Myxococcota	Nitrogen regulatory protein P-II	Nitrogen sensing
SB_biofilm_MAG_21_02212	Alphaproteobacteria	SB_biofilm_MAG_71_02094	Hydrogenedentes	Nitrogen regulatory protein P-II	Nitrogen sensing
SB_biofilm_MAG_27_03524	Alphaproteobacteria	SB_biofilm_MAG_71_02094	Hydrogenedentes	Nitrogen regulatory protein P-II	Nitrogen sensing
SB_biofilm_MAG_37_00959	Planctomycetes	SB_biofilm_MAG_65_04036	Gammaproteobacteria	Nitrogen regulatory protein P-II	Nitrogen sensing
SB_biofilm_MAG_47_03910	Alphaproteobacteria	SB_biofilm_MAG_71_02094	Hydrogenedentes	Nitrogen regulatory protein P-II	Nitrogen sensing
SB_biofilm_MAG_50_01790	Alphaproteobacteria	SB_biofilm_MAG_71_02094	Hydrogenedentes	Nitrogen regulatory protein P-II	Nitrogen sensing
SB_biofilm_MAG_58_02564	Alphaproteobacteria	SB_biofilm_MAG_71_02094	Hydrogenedentes	Nitrogen regulatory protein P-II	Nitrogen sensing
SB_biofilm_MAG_67_02218	Alphaproteobacteria	SB_biofilm_MAG_71_02094	Hydrogenedentes	Nitrogen regulatory protein P-II	Nitrogen sensing
SB_biofilm_MAG_74_01802	Alphaproteobacteria	SB_biofilm_MAG_71_02094	Hydrogenedentes	Nitrogen regulatory protein P-II	Nitrogen sensing
SB_biofilm_MAG_13_02130	Alphaproteobacteria	SB_biofilm_MAG_71_02094	Hydrogenedentes	Nitrogen regulatory protein P-II 1	Nitrogen sensing
SB_biofilm_MAG_25_01974	Alphaproteobacteria	SB_biofilm_MAG_71_02094	Hydrogenedentes	Nitrogen regulatory protein P-II 1	Nitrogen sensing
SB_biofilm_MAG_22_02691	Alphaproteobacteria	SB_biofilm_MAG_9_00522	Verrucomicrobia	Nitrogen regulatory protein P-II 2	Nitrogen sensing
SB_biofilm_MAG_67_02589	Alphaproteobacteria	SB_biofilm_MAG_78_00921	Verrucomicrobia	Nitrogen regulatory protein P-II 2	Nitrogen sensing
SB_biofilm_MAG_79_00997	Alphaproteobacteria	SB_biofilm_MAG_65_04036	Gammaproteobacteria	Nitrogen regulatory protein P-II 2	Nitrogen sensing
SB_biofilm_MAG_79_02461	Alphaproteobacteria	SB_biofilm_MAG_65_04261	Gammaproteobacteria	Osmoprotectant import permease protein OsmW	Osmotic Stress
SB_biofilm_MAG_7_00229	Planctomycetes	SB_biofilm_MAG_28_04180	Myxococcota	Osmoregulated proline transporter OpuE	Osmotic Stress
SB_biofilm_MAG_19_01743	Alphaproteobacteria	SB_biofilm_MAG_7_00264	Planctomycetes	Peroxiredoxin	Oxidative Stress
SB_biofilm_MAG_20_02957	Gammaproteobacteria	SB_biofilm_MAG_34_03105	Cyanobacteria	Peroxiredoxin	Oxidative Stress
SB_biofilm_MAG_25_01211	Alphaproteobacteria	SB_biofilm_MAG_28_05451	Myxococcota	Peroxiredoxin	Oxidative Stress
SB_biofilm_MAG_29_02246	Alphaproteobacteria	SB_biofilm_MAG_7_00264	Planctomycetes	Peroxiredoxin	Oxidative Stress
SB_biofilm_MAG_44_00869	Gammaproteobacteria	SB_biofilm_MAG_32_00323	Alphaproteobacteria	Peroxiredoxin	Oxidative Stress
SB_biofilm_MAG_46_02427	Bacteroidetes	SB_biofilm_MAG_10_02571	Cyanobacteria	Peroxiredoxin	Oxidative Stress
SB_biofilm_MAG_65_02410	Gammaproteobacteria	SB_biofilm_MAG_21_02981	Alphaproteobacteria	Peroxiredoxin	Oxidative Stress
SB_biofilm_MAG_68_03270	Gammaproteobacteria	SB_biofilm_MAG_59_05743	Myxococcota	Peroxiredoxin	Oxidative Stress
SB_biofilm_MAG_84_01086	Bacteroidetes	SB_biofilm_MAG_43_02578	Myxococcota	Peroxiredoxin	Oxidative Stress
SB_biofilm_MAG_67_02659	Alphaproteobacteria	SB_biofilm_MAG_33_02283	Planctomycetes	Peroxiredoxin OsmC	Oxidative Stress
SB_biofilm_MAG_65_03828	Gammaproteobacteria	SB_biofilm_MAG_57_01197	Alphaproteobacteria	Phosphate import ATP-binding protein PstB	Nutrient limitation
SB_biofilm_MAG_52_03273	Verrucomicrobia	SB_biofilm_MAG_32_01300	Alphaproteobacteria	Polyphosphate:ADP phosphotransferase 2	Nutrient limitation
SB_biofilm_MAG_27_03743	Alphaproteobacteria	SB_biofilm_MAG_48_05361	Myxococcota	Polyphosphate:NDP phosphotransferase 1	Nutrient limitation
SB_biofilm_MAG_13_01522	Alphaproteobacteria	SB_biofilm_MAG_71_01309	Hydrogenedentes	Putative multidrug export ATP-binding/permease	Antitoxicity/ Antibiotic resistance
SB_biofilm_MAG_20_03185	Gammaproteobacteria	SB_biofilm_MAG_21_04113	Alphaproteobacteria	Rubrerythrin	Oxidative Stress
SB_biofilm_MAG_65_04494	Gammaproteobacteria	SB_biofilm_MAG_67_02014	Alphaproteobacteria	Rubrerythrin	Oxidative Stress
SB_biofilm_MAG_18_02664	Verrucomicrobia	SB_biofilm_MAG_7_01685	Planctomycetes	Superoxide dismutase [Mn]	Oxidative Stress
SB_biofilm_MAG_61_00129	Verrucomicrobia	SB_biofilm_MAG_37_02515	Planctomycetes	Superoxide dismutase [Mn]	Oxidative Stress
SB_biofilm_MAG_32_00299	Alphaproteobacteria	SB_biofilm_MAG_20_01227	Gammaproteobacteria	Trehalase	EPS-related
SB_biofilm_MAG_65_01885	Gammaproteobacteria	SB_biofilm_MAG_16_02320	Alphaproteobacteria	Trehalose transport system permease protein	EPS-related
SB_biofilm_MAG_16_00529	Alphaproteobacteria	SB_biofilm_MAG_20_02854	Gammaproteobacteria	Tungstate uptake system permease protein TupB	Heavy Metal Toxicity
SB_biofilm_MAG_40_02218	Alphaproteobacteria	SB_biofilm_MAG_84_01884	Bacteroidetes	Virginiamycin A acetyltransferase	Antitoxicity/ Antibiotic resistance
SB_biofilm_MAG_20_02905	Gammaproteobacteria	SB_biofilm_MAG_47_01618	Alphaproteobacteria	Na(+)-translocating NADH-quinone reductase	Osmotic Stress
SB_biofilm_MAG_20_02906	Gammaproteobacteria	SB_biofilm_MAG_47_01619	Alphaproteobacteria	Na(+)-translocating NADH-quinone reductase	Osmotic Stress
SB_biofilm_MAG_37_03829	Planctomycetes	SB_biofilm_MAG_68_02421	Gammaproteobacteria	Na(+)-translocating NADH-quinone reductase	Osmotic Stress
SB_biofilm_MAG_41_02176	Gammaproteobacteria	SB_biofilm_MAG_47_01619	Alphaproteobacteria	Na(+)-translocating NADH-quinone reductase	Osmotic Stress
SB_biofilm_MAG_41_02177	Gammaproteobacteria	SB_biofilm_MAG_47_01618	Alphaproteobacteria	Na(+)-translocating NADH-quinone reductase	Osmotic Stress
SB_biofilm_MAG_65_04378	Gammaproteobacteria	SB_biofilm_MAG_47_01617	Alphaproteobacteria	Na(+)-translocating NADH-quinone reductase	Osmotic Stress

## Sheet: Sheet2
MAG donor/recipient #1 (as predicted by MetaCHIP)	MAG donor/recipient #1 phylum/class (Proteobacteria)	MAG donor/recipient #2 (as predicted by MetaCHIP)	MAG donor/recipient #2 phylum/class (Proteobacteria)	Stress-related gene identified as horizontally transferred	Stress classification
SB_biofilm_MAG_24_00044	Alphaproteobacteria	SB_biofilm_MAG_59_05516	Myxococcota	Arsenate reductase	Heavy Metal Toxicity
SB_biofilm_MAG_57_02219	Alphaproteobacteria	SB_biofilm_MAG_59_05516	Myxococcota	Arsenate reductase	Heavy Metal Toxicity
SB_biofilm_MAG_79_00740	Alphaproteobacteria	SB_biofilm_MAG_59_05516	Myxococcota	Arsenate reductase	Heavy Metal Toxicity
SB_biofilm_MAG_44_00555	Gammaproteobacteria	SB_biofilm_MAG_21_01768	Alphaproteobacteria	Arsenical-resistance protein Acr3/Arsenite Efflux Permeases (Acr3)	Heavy Metal Toxicity
SB_biofilm_MAG_48_05031	Myxococcota	SB_biofilm_MAG_28_02482	Myxococcota	Arsenical-resistance protein Acr3/Arsenite Efflux Permeases (Acr3)	Heavy Metal Toxicity
SB_biofilm_MAG_59_03317	Myxococcota	SB_biofilm_MAG_28_02482	Myxococcota	Arsenical-resistance protein Acr3/Arsenite Efflux Permeases (Acr3)	Heavy Metal Toxicity
SB_biofilm_MAG_65_03815	Gammaproteobacteria	SB_biofilm_MAG_43_05091	Myxococcota	Arsenical-resistance protein Acr3/Arsenite Efflux Permeases (Acr3)	Heavy Metal Toxicity
SB_biofilm_MAG_11_03758	Bacteroidetes	SB_biofilm_MAG_17_06994	Chloroflexi	Catalase-peroxidase	Oxidative Stress
SB_biofilm_MAG_16_02273	Alphaproteobacteria	SB_biofilm_MAG_28_03196	Myxococcota	Catalase-peroxidase	Oxidative Stress
SB_biofilm_MAG_41_00083	Gammaproteobacteria	SB_biofilm_MAG_67_01598	Alphaproteobacteria	Catalase-peroxidase	Oxidative Stress
SB_biofilm_MAG_46_00795	Bacteroidetes	SB_biofilm_MAG_30_03543	BRC1	Catalase-peroxidase	Oxidative Stress
SB_biofilm_MAG_48_03952	Myxococcota	SB_biofilm_MAG_28_03196	Myxococcota	Catalase-peroxidase	Oxidative Stress
SB_biofilm_MAG_55_00125	Bacteroidetes	SB_biofilm_MAG_17_06994	Chloroflexi	Catalase-peroxidase	Oxidative Stress
SB_biofilm_MAG_56_01687	Bacteroidetes	SB_biofilm_MAG_10_02241	Cyanobacteria	Catalase-peroxidase	Oxidative Stress
SB_biofilm_MAG_57_00655	Alphaproteobacteria	SB_biofilm_MAG_28_03196	Myxococcota	Catalase-peroxidase	Oxidative Stress
SB_biofilm_MAG_65_00164	Gammaproteobacteria	SB_biofilm_MAG_78_00991	Verrucomicrobia	Catalase-peroxidase	Oxidative Stress
SB_biofilm_MAG_68_00181	Gammaproteobacteria	SB_biofilm_MAG_30_03543	BRC1	Catalase-peroxidase	Oxidative Stress
SB_biofilm_MAG_76_03057	Planctomycetes	SB_biofilm_MAG_53_04010	Planctomycetes	Catalase-peroxidase	Oxidative Stress
SB_biofilm_MAG_84_01710	Bacteroidetes	SB_biofilm_MAG_10_02241	Cyanobacteria	Catalase-peroxidase	Oxidative Stress
SB_biofilm_MAG_35_02075	Alphaproteobacteria	SB_biofilm_MAG_30_03543	BRC1	Catalase-peroxidase 1	Oxidative Stress
SB_biofilm_MAG_66_02461	Planctomycetes	SB_biofilm_MAG_48_03658	Myxococcota	Chaperone protein ClpB	Heat Shock
SB_biofilm_MAG_25_01622	Alphaproteobacteria	SB_biofilm_MAG_59_01883	Myxococcota	Glycine/sarcosine N-methyltransferase	Osmotic Stress
SB_biofilm_MAG_61_01021	Verrucomicrobia	SB_biofilm_MAG_66_02554	Planctomycetes	Glycine/sarcosine N-methyltransferase	Osmotic Stress
SB_biofilm_MAG_66_02554	Planctomycetes	SB_biofilm_MAG_28_04178	Myxococcota	Glycine/sarcosine N-methyltransferase	Osmotic Stress
SB_biofilm_MAG_8_00830	Verrucomicrobia	SB_biofilm_MAG_54_02053	Cyanobacteria	Glycine/sarcosine N-methyltransferase	Osmotic Stress
SB_biofilm_MAG_9_00748	Verrucomicrobia	SB_biofilm_MAG_66_02554	Planctomycetes	Glycine/sarcosine N-methyltransferase	Osmotic Stress
SB_biofilm_MAG_7_00229	Planctomycetes	SB_biofilm_MAG_28_04180	Myxococcota	Osmoregulated proline transporter OpuE	Osmotic Stress
SB_biofilm_MAG_20_03185	Gammaproteobacteria	SB_biofilm_MAG_21_04113	Alphaproteobacteria	Rubrerythrin	Oxidative Stress
SB_biofilm_MAG_65_04494	Gammaproteobacteria	SB_biofilm_MAG_67_02014	Alphaproteobacteria	Rubrerythrin	Oxidative Stress
SB_biofilm_MAG_32_00299	Alphaproteobacteria	SB_biofilm_MAG_20_01227	Gammaproteobacteria	Trehalase	Osmotic Stress
SB_biofilm_MAG_65_01885	Gammaproteobacteria	SB_biofilm_MAG_16_02320	Alphaproteobacteria	Trehalose transport system permease protein	Osmotic Stress
