# Supplementary material for: Assessing the Influence of HGT on the Evolution of Stress Responses in Microbial Communities from Shark Bay, Western Australia
Source: Genes (Basel). 2023 Dec 1;14(12):2168. doi: 10.3390/genes14122168 (PMC10742547; doi:10.3390/genes14122168)
Supplement: Supplementary file 1 [file genes-14-02168-s001.zip › Table_S2.xlsx]

## Sheet: Sheet1
Gene	Shark Bay MAGs involved in HGT event	Average branch length between sister branches
Arsenite efflux transporter (acr3)	Gammaproteobacteria (MAG 44)	0.20465
Arsenate reductase (arsC)	Myxococcota (MAG 59)	0.24135
Glycine sarcosine N-methyltransferase (GSMT)	Verrucomicrobia (MAG 8)	0.3608
Osmoregulated proline transporter (opuE)	Planctomycetota (MAG 7)/Myxococcota (MAG 28)	0.51315
Catalase-peroxidase	Chloroflexi (MAG 17)	0.37095
Trehalase	Gammaproteobacteria (MAG 20)	0.2837
Trehalose transporter	Gammaproteobacteria (MAG 65)	0.16995
Chaperone protein (ClpB)	Myxococcota (MAG 48)	0.279
Rubrerythrin (rbr)	Gammaproteobacteria (MAG 20)	0.0517
